# Supplementary material for: Sustained CREB Phosphorylation Is Associated with Neuritogenic Prostanoid Signaling in NSC-34 Cells
Source: Cells. 2026 May 29;15(11):1004. doi: 10.3390/cells15111004 (PMC13257260; doi:10.3390/cells15111004)
Supplement: Supplementary file 1 [file cells-15-01004-s001.zip]

Archive with 1 entries (1 files):
- cells-4312744-supplementary.pdf
